# Supplementary material for: Phytochemical Profile and Antioxidant Potential of Montanoa bipinnatifida C. Koch Leaf Extract: Promising Bioactives for Pharmaceutical Applications
Source: Antioxidants (Basel). 2026 May 8;15(5):598. doi: 10.3390/antiox15050598 (PMC13203521; doi:10.3390/antiox15050598)
Supplement: Supplementary file 1 [file antioxidants-15-00598-s001.zip]

Archive with 2 entries (2 files):
- Suplemmentary material (S1) FI-ESI FTICR-MS.pdf
- Suplemmentary material (S2) GC-MS.pdf
